# Supplementary material for: Astragalus-cultivated soil was a suitable bed soil for nurturing Angelica sinensis seedlings from the rhizosphere microbiome perspective
Source: Sci Rep. 2023 Feb 28;13:3388. doi: 10.1038/s41598-023-30549-4 (PMC9974959; doi:10.1038/s41598-023-30549-4)
Supplement: Supplementary file 1 — Supplementary Information. [file 41598_2023_30549_MOESM1_ESM.zip]

Archive with 8 entries (8 files):
- Supplementary material/Supplementary Figure S1 caption.pdf
- Supplementary material/Supplementary Figure S1.pdf
- Supplementary material/Supplementary Figure S2 caption.pdf
- Supplementary material/Supplementary Figure S2.pdf
- Supplementary material/Supplementary Figure S3 caption.pdf
- Supplementary material/Supplementary Figure S3.pdf
- Supplementary material/Supplementary Table S1.pdf
- Supplementary material/Supplementary Table S2.pdf
